# Supplementary material for: Investigation of LINC00493/SMIM26 Gene Suggests Its Dual Functioning at mRNA and Protein Level
Source: Int J Mol Sci. 2021 Aug 6;22(16):8477. doi: 10.3390/ijms22168477 (PMC8395196; doi:10.3390/ijms22168477)
Supplement: Supplementary file 1 [file ijms-22-08477-s001.zip]

Archive with 1 entries (1 files):
- ijms-1326222-supplementary.pdf
